# Supplementary material for: Bioprinting of GelMA-Based Hydrogels to Aid in Creation of Biomimetic 3D Models for Glioblastoma
Source: Micromachines (Basel). 2025 May 29;16(6):654. doi: 10.3390/mi16060654 (PMC12194998; doi:10.3390/mi16060654)
Supplement: Supplementary file 1 [file micromachines-16-00654-s001.zip]

Archive with 1 entries (1 files):
- micromachines-3526814-supplementary.mov
